# Supplementary material for: Efficacy and safety of tyrosine kinase inhibitors in advanced hepatocellular carcinoma patients with Child-Pugh A and B cirrhosis: a meta-analysis
Source: Front Pharmacol. 2026 Mar 11;17:1690890. doi: 10.3389/fphar.2026.1690890 (PMC13013448; doi:10.3389/fphar.2026.1690890)
Supplement: Supplementary file 2 [file Table1.xlsx]

## Sheet: Sheet1
Study (Author, Year)	Study Type	Quality Summary
Abou‑Alfa 2011 (Sorafenib, single‑arm phase II)	Interventional	NIH Case Series: Fair
Huynh 2022 (REFLECT post hoc, CP‑B on‑treatment)	Interventional	RoB 2: Some concerns
Safran 2015 (Lenalidomide, single‑arm phase II)	Interventional	NIH Case Series: Fair
Santoro 2010 (NGR‑hTNF, single‑arm phase II)	Interventional	NIH Case Series: Fair
Suzuki 2018 (Sorafenib dose‑initiation, single‑arm)	Interventional	NIH Case Series: Fair
Zhu 2016 (REACH, Ramucirumab vs Placebo)	Interventional	RoB 2: Low risk
Camargo‑Pinheiro‑Alves, 2019 (Brazil, Sorafenib)	Observational	NOS 9/9, Comp 2/2
Cheon, 2020 (Lenvatinib, Korea)	Observational	NOS 7/9, Comp 0/2
Chiu, 2012 (Hong Kong, Sorafenib)	Observational	NOS 7/9, Comp 0/2
Kim, 2011 (Sorafenib, Asan)	Observational	NOS 8/9, Comp 1/2
Kim, 2013 (Sorafenib, NCC Korea)	Observational	NOS 9/9, Comp 2/2
Kim, 2020	Observational	NOS 9/9, Comp 2/2
Komiyama, 2020	Observational	NOS 7/9, Comp 0/2
Køstner, 2013 (Denmark, nationwide Sorafenib)	Observational	NOS 9/9, Comp 2/2
Lencioni (GIDEON interim), 2012	Observational	NOS 7/9, Comp 0/2
Marrero (GIDEON full), 2016	Observational	NOS 7/9, Comp 0/2
Maruta, 2020 (Lenvatinib, Japan)	Observational	NOS 8/9, Comp 1/2
Ozenne, 2010 (Sorafenib, France)	Observational	NOS 9/9, Comp 2/2
Persano, 2023 (Atezo+Bev vs Lenvatinib)	Observational	NOS 9/9, Comp 2/2
Pinter, 2009 (Sorafenib, Austria)	Observational	NOS 7/9, Comp 0/2
Singal, 2023 (USA, Lenvatinib ≥2线)	Observational	NOS 7/9, Comp 0/2
Turnes (Spain GIDEON), 2015	Observational	NOS 7/9, Comp 0/2
Woo, 2012 (Sorafenib, Korea)	Observational	NOS 8/9, Comp 1/2
Ye (Oncotarget), 2015	Observational	NOS 7/9, Comp 0/2
Zugazagoitia, 2012 (Spain, Sorafenib)	Observational	NOS 7/9, Comp 0/2
da Fonseca, 2015	Observational	NOS 6/9, Comp 0/2
de Guevara, 2020 (GIDEON-LATAM)	Observational	NOS 7/9, Comp 0/2
